# Supplementary material for: Predictors of Peritoneal Surface Recurrence and Quantitative Association with Time to Relapse After Complete CRS/HIPEC for Colorectal Peritoneal Metastasis
Source: Cancers (Basel). 2026 Jan 19;18(2):299. doi: 10.3390/cancers18020299 (PMC12838633; doi:10.3390/cancers18020299)
Supplement: Supplementary file 1 [file cancers-18-00299-s001.zip]

Archive with 1 entries (1 files):
- cancers-4060054-supplementary.pdf
